# Supplementary material for: Natural SEL1L variants rescue a model of NGLY1 deficiency and modify ERAD function and proteasome sensitivity
Source: PLoS Genet. 2025 Aug 7;21(8):e1011823. doi: 10.1371/journal.pgen.1011823 (PMC12342305; doi:10.1371/journal.pgen.1011823)
Supplement: S1 Data — (XLSX) [file pgen.1011823.s004.xlsx]

## Sheet: NGLY1 kd survival w SEL1Lvar
genotype	ngly kd	lbc	total	percent			1b	survival of NGLY1 kd flies with SEL1L variants
+/+	80	173	491	0.462428				ubiquitous KD
+/+	56	143	440	0.391608
+/+	74	191	500	0.387435				lbc = largest balancer class
+/+	88	156	526	0.564103
combined	298	663	1957	0.449472
S780P/+	27	46	149	0.586957
S780P/+	50	54	182	0.925926
S780P/+	44	59	173	0.745763
S780P/+	58	98	296	0.591837
combined	179	257	800	0.696498
DEL/+	39	65	184	0.6
DEL/+	68	99	339	0.686869
DEL/+	50	77	261	0.649351
DEL/+	68	93	318	0.731183
DEL/+	49	73	248	0.671233
DEL/+	38	53	176	0.716981
combined	312	460	1526	0.678261

## Sheet: NGLY1 KD Survival km
DAY	DEAD	GENOTYPE			ngly1kd km curve
6	1	+/+
6	1	+/+
6	1	+/+
6	1	+/+
6	1	+/+
6	1	+/+
6	1	+/+
8	1	+/+
8	1	+/+
10	1	+/+
10	1	+/+
10	1	+/+
10	1	+/+
11	1	+/+
11	1	+/+
12	1	+/+
12	1	+/+
12	1	+/+
12	1	+/+
12	1	+/+
12	1	+/+
12	1	+/+
14	1	+/+
14	1	+/+
14	1	+/+
14	1	+/+
14	1	+/+
14	1	+/+
14	1	+/+
15	1	+/+
15	1	+/+
15	1	+/+
15	1	+/+
15	1	+/+
15	1	+/+
15	1	+/+
15	1	+/+
15	1	+/+
16	1	+/+
16	1	+/+
16	1	+/+
16	1	+/+
16	1	+/+
16	1	+/+
17	1	+/+
17	1	+/+
17	1	+/+
17	1	+/+
17	1	+/+
17	1	+/+
19	1	+/+
19	1	+/+
19	1	+/+
19	1	+/+
19	1	+/+
19	1	+/+
19	1	+/+
19	1	+/+
19	1	+/+
19	1	+/+
19	1	+/+
19	1	+/+
20	1	+/+
20	1	+/+
20	1	+/+
20	1	+/+
20	1	+/+
20	1	+/+
20	1	+/+
23	1	+/+
23	1	+/+
23	1	+/+
23	1	+/+
23	1	+/+
23	1	+/+
23	1	+/+
23	1	+/+
24	1	+/+
26	1	+/+
26	1	+/+
26	1	+/+
26	1	+/+
26	1	+/+
27	1	+/+
27	1	+/+
27	1	+/+
27	1	+/+
28	0	+/+
28	0	+/+
6	1	S780P/+
6	1	S780P/+
6	1	S780P/+
10	1	S780P/+
11	1	S780P/+
12	1	S780P/+
12	1	S780P/+
14	1	S780P/+
14	1	S780P/+
14	1	S780P/+
15	1	S780P/+
15	1	S780P/+
15	1	S780P/+
15	1	S780P/+
15	1	S780P/+
16	1	S780P/+
17	1	S780P/+
17	1	S780P/+
17	1	S780P/+
17	1	S780P/+
19	1	S780P/+
19	1	S780P/+
19	1	S780P/+
19	1	S780P/+
19	1	S780P/+
19	1	S780P/+
19	1	S780P/+
20	1	S780P/+
20	1	S780P/+
20	1	S780P/+
20	1	S780P/+
20	1	S780P/+
20	1	S780P/+
20	1	S780P/+
22	1	S780P/+
22	1	S780P/+
22	1	S780P/+
22	1	S780P/+
8	1	S780P/+
8	1	S780P/+
10	1	S780P/+
11	1	S780P/+
12	1	S780P/+
13	1	S780P/+
13	1	S780P/+
15	1	S780P/+
15	1	S780P/+
16	1	S780P/+
16	1	S780P/+
16	1	S780P/+
19	1	S780P/+
22	1	S780P/+
22	1	S780P/+
23	1	S780P/+
21	0	S780P/+
21	0	S780P/+
23	1	S780P/+
23	1	S780P/+
23	1	S780P/+
23	1	S780P/+
23	1	S780P/+
25	1	S780P/+
25	1	S780P/+
26	1	S780P/+
26	1	S780P/+
26	1	S780P/+
26	1	S780P/+
26	1	S780P/+
27	1	S780P/+
27	1	S780P/+
28	0	S780P/+
6	1	DEL/+
6	1	DEL/+
6	1	DEL/+
9	1	DEL/+
10	1	DEL/+
12	1	DEL/+
12	1	DEL/+
12	1	DEL/+
12	1	DEL/+
14	1	DEL/+
14	1	DEL/+
14	1	DEL/+
14	1	DEL/+
14	1	DEL/+
15	1	DEL/+
15	1	DEL/+
15	1	DEL/+
15	1	DEL/+
15	1	DEL/+
15	1	DEL/+
15	1	DEL/+
15	1	DEL/+
15	1	DEL/+
15	1	DEL/+
15	1	DEL/+
16	1	DEL/+
16	1	DEL/+
17	1	DEL/+
17	1	DEL/+
17	1	DEL/+
17	1	DEL/+
19	1	DEL/+
19	1	DEL/+
19	1	DEL/+
20	1	DEL/+
22	1	DEL/+
23	1	DEL/+
23	1	DEL/+
23	1	DEL/+
23	1	DEL/+
25	1	DEL/+
25	1	DEL/+
26	1	DEL/+
26	1	DEL/+
27	1	DEL/+
