# Supplementary material for: Natural SEL1L variants rescue a model of NGLY1 deficiency and modify ERAD function and proteasome sensitivity
Source: PLoS Genet. 2025 Aug 7;21(8):e1011823. doi: 10.1371/journal.pgen.1011823 (PMC12342305; doi:10.1371/journal.pgen.1011823)
Supplement: S2 Data — (XLSX) [file pgen.1011823.s005.xlsx]

## Sheet: LS 5uM BTZ NGLY1 HET
GENOTYPE	DRUG	Larval Size						2A	larval size with 5uM BTZ
+/+	DMSO	271573							NGLY1 +/-
+/+	DMSO	167037
+/+	DMSO	224337
+/+	DMSO	137616
+/+	DMSO	219985
+/+	DMSO	252469
+/+	DMSO	145870
+/+	DMSO	299982
+/+	DMSO	266217
+/+	DMSO	262622
+/+	DMSO	201433
+/+	DMSO	262166
+/+	DMSO	171467
+/+	DMSO	182846
+/+	DMSO	253958
+/+	DMSO	242773
+/+	DMSO	203016
+/+	DMSO	261401
+/+	DMSO	190199
+/+	DMSO	230299
+/+	DMSO	217967
+/+	DMSO	360056
+/+	DMSO	234375
+/+	DMSO	290783
+/+	DMSO	303744
+/+	DMSO	223932
+/+	DMSO	284218
+/+	DMSO	243448
+/+	BTZ	112140
+/+	BTZ	86653
+/+	BTZ	80470
+/+	BTZ	92215
+/+	BTZ	105918
+/+	BTZ	76311
+/+	BTZ	97452
+/+	BTZ	95345
+/+	BTZ	75241
+/+	BTZ	91592
+/+	BTZ	100417
+/+	BTZ	107593
+/+	BTZ	49075
+/+	BTZ	114334
+/+	BTZ	97373
+/+	BTZ	93919
+/+	BTZ	80541
+/+	BTZ	97595
+/+	BTZ	74765
+/+	BTZ	110487
+/+	BTZ	114704
+/+	BTZ	65847
+/+	BTZ	102158
+/+	BTZ	83025
S780P/+	DMSO	234324
S780P/+	DMSO	243835
S780P/+	DMSO	136392
S780P/+	DMSO	305590
S780P/+	DMSO	160749
S780P/+	DMSO	161616
S780P/+	DMSO	203438
S780P/+	DMSO	35943
S780P/+	DMSO	97524
S780P/+	DMSO	287595
S780P/+	DMSO	150740
S780P/+	DMSO	84847
S780P/+	DMSO	304970
S780P/+	DMSO	241631
S780P/+	DMSO	183857
S780P/+	DMSO	312684
S780P/+	DMSO	259122
S780P/+	DMSO	314615
S780P/+	DMSO	212968
S780P/+	DMSO	228301
S780P/+	DMSO	275772
S780P/+	DMSO	87598
S780P/+	DMSO	28980
S780P/+	DMSO	114941
S780P/+	DMSO	323074
S780P/+	DMSO	46324
S780P/+	BTZ	65622
S780P/+	BTZ	101478
S780P/+	BTZ	62198
S780P/+	BTZ	104990
S780P/+	BTZ	96752
S780P/+	BTZ	88315
S780P/+	BTZ	93108
S780P/+	BTZ	100416
S780P/+	BTZ	86957
S780P/+	BTZ	73760
S780P/+	BTZ	109850
S780P/+	BTZ	75173
S780P/+	BTZ	93769
S780P/+	BTZ	23280
S780P/+	BTZ	90651
S780P/+	BTZ	97385
S780P/+	BTZ	89209
S780P/+	BTZ	85901
S780P/+	BTZ	103697
S780P/+	BTZ	55606
S780P/+	BTZ	104648
S780P/+	BTZ	89686
S780P/+	BTZ	47165
S780P/+	BTZ	103871
S780P/+	BTZ	94273
DEL/+	DMSO	190420
DEL/+	DMSO	246325
DEL/+	DMSO	285229
DEL/+	DMSO	266915
DEL/+	DMSO	169926
DEL/+	DMSO	211071
DEL/+	DMSO	269674
DEL/+	DMSO	66731
DEL/+	BTZ	116490
DEL/+	BTZ	87910
DEL/+	BTZ	100664
DEL/+	BTZ	113856
DEL/+	BTZ	107052
DEL/+	BTZ	92580
DEL/+	BTZ	111735
DEL/+	BTZ	84456
DEL/+	BTZ	91588

## Sheet: LS 1uM BTZ NGLY HET
GENOTYPE	DRUG	Larval Size						2B	larval size with 1uM BTZ
+/+	DMSO	176136							NGLY1 +/-
+/+	DMSO	202714
+/+	DMSO	201096
+/+	DMSO	174425
+/+	DMSO	186415
+/+	DMSO	94449
+/+	DMSO	153792
+/+	DMSO	277880
+/+	DMSO	233895
+/+	DMSO	291560
+/+	DMSO	173875
+/+	DMSO	298893
+/+	DMSO	193774
+/+	DMSO	237582
+/+	DMSO	278055
+/+	DMSO	206099
+/+	DMSO	182181
+/+	DMSO	188114
+/+	DMSO	278839
+/+	DMSO	201931
+/+	DMSO	202964
+/+	DMSO	202318
+/+	DMSO	137166
+/+	DMSO	124146
+/+	DMSO	308799
+/+	DMSO	225065
+/+	DMSO	235107
+/+	DMSO	274645
+/+	DMSO	172405
+/+	DMSO	196825
+/+	DMSO	186205
+/+	DMSO	77648
+/+	DMSO	176054
+/+	DMSO	167871
+/+	DMSO	161336
+/+	DMSO	136263
+/+	DMSO	30265
+/+	DMSO	220898
+/+	BTZ	180350
+/+	BTZ	191200
+/+	BTZ	191601
+/+	BTZ	90329
+/+	BTZ	209558
+/+	BTZ	149825
+/+	BTZ	162490
+/+	BTZ	204042
+/+	BTZ	149691
+/+	BTZ	125358
+/+	BTZ	212770
+/+	BTZ	266912
+/+	BTZ	166016
+/+	BTZ	139545
+/+	BTZ	171020
+/+	BTZ	294214
+/+	BTZ	163017
+/+	BTZ	178582
+/+	BTZ	199831
+/+	BTZ	155461
+/+	BTZ	186041
+/+	BTZ	191067
+/+	BTZ	207333
+/+	BTZ	140982
+/+	BTZ	84821
+/+	BTZ	185761
+/+	BTZ	234298
+/+	BTZ	166782
+/+	BTZ	122221
+/+	BTZ	174169
+/+	BTZ	241419
+/+	BTZ	160634
+/+	BTZ	165172
+/+	BTZ	218213
S780P/+	DMSO	217086
S780P/+	DMSO	178160
S780P/+	DMSO	230421
S780P/+	DMSO	237470
S780P/+	DMSO	232569
S780P/+	DMSO	254945
S780P/+	DMSO	255035
S780P/+	DMSO	211430
S780P/+	DMSO	183284
S780P/+	DMSO	245363
S780P/+	DMSO	150021
S780P/+	DMSO	204012
S780P/+	DMSO	226558
S780P/+	DMSO	217364
S780P/+	DMSO	193936
S780P/+	DMSO	178521
S780P/+	DMSO	210590
S780P/+	DMSO	191771
S780P/+	DMSO	179076
S780P/+	DMSO	219982
S780P/+	DMSO	226602
S780P/+	DMSO	276978
S780P/+	DMSO	153028
S780P/+	DMSO	221132
S780P/+	DMSO	132502
S780P/+	DMSO	240298
S780P/+	BTZ	152712
S780P/+	BTZ	93887
S780P/+	BTZ	131410
S780P/+	BTZ	145079
S780P/+	BTZ	204325
S780P/+	BTZ	131358
S780P/+	BTZ	158925
S780P/+	BTZ	150352
S780P/+	BTZ	161008
S780P/+	BTZ	248751
S780P/+	BTZ	181784
S780P/+	BTZ	144545
S780P/+	BTZ	195849
S780P/+	BTZ	171642
S780P/+	BTZ	150612
S780P/+	BTZ	185282
S780P/+	BTZ	176722
S780P/+	BTZ	141426
S780P/+	BTZ	241288
S780P/+	BTZ	180742
S780P/+	BTZ	171897
S780P/+	BTZ	118141
S780P/+	BTZ	144605
S780P/+	BTZ	209157
S780P/+	BTZ	123023
S780P/+	BTZ	119969
S780P/+	BTZ	207097
DEL/+	DMSO	247919
DEL/+	DMSO	302360
DEL/+	DMSO	218856
DEL/+	DMSO	270594
DEL/+	DMSO	274790
DEL/+	DMSO	266788
DEL/+	DMSO	250940
DEL/+	DMSO	288126
DEL/+	DMSO	211715
DEL/+	DMSO	217105
DEL/+	DMSO	259659
DEL/+	DMSO	181391
DEL/+	BTZ	156796
DEL/+	BTZ	216489
DEL/+	BTZ	169343
DEL/+	BTZ	211391
DEL/+	BTZ	236095
DEL/+	BTZ	196086
DEL/+	BTZ	187053
DEL/+	BTZ	249674
DEL/+	BTZ	210578
DEL/+	BTZ	156507
DEL/+	BTZ	203990
DEL/+	BTZ	201669
DEL/+	BTZ	214971

## Sheet: LS 1uM BTZ NGLY WT
GENOTYPE	DRUG	Larval Size						2C	larval size with 1uM BTZ
+/+	DMSO	326084							NGLY1 WT
+/+	DMSO	261647
+/+	DMSO	318977
+/+	DMSO	299844
+/+	DMSO	281957
+/+	DMSO	311315
+/+	DMSO	334252
+/+	DMSO	270137
+/+	DMSO	239331
+/+	DMSO	211765
+/+	DMSO	265150
+/+	DMSO	270578
+/+	DMSO	367886
+/+	DMSO	105631
+/+	DMSO	298585
+/+	DMSO	228372
+/+	DMSO	266582
+/+	DMSO	186820
+/+	DMSO	303397
+/+	DMSO	308816
+/+	DMSO	298555
+/+	DMSO	301084
+/+	DMSO	272608
+/+	DMSO	280307
+/+	DMSO	225612
+/+	DMSO	271649
+/+	DMSO	314592
+/+	DMSO	247353
+/+	DMSO	273758
+/+	DMSO	241151
+/+	DMSO	293986
+/+	DMSO	350803
+/+	DMSO	284542
+/+	DMSO	265404
+/+	DMSO	215583
+/+	DMSO	360881
+/+	DMSO	299165
+/+	DMSO	117384
+/+	DMSO	136540
+/+	DMSO	90361
+/+	DMSO	89871
+/+	DMSO	150786
+/+	DMSO	282222
+/+	DMSO	298026
+/+	DMSO	348941
+/+	DMSO	135099
+/+	DMSO	272760
+/+	DMSO	121848
+/+	DMSO	242926
+/+	DMSO	319402
+/+	DMSO	169887
+/+	DMSO	302205
+/+	DMSO	243841
+/+	DMSO	217232
+/+	DMSO	361302
+/+	DMSO	255153
+/+	DMSO	252406
+/+	DMSO	269801
+/+	BTZ	174346
+/+	BTZ	313245
+/+	BTZ	201390
+/+	BTZ	329328
+/+	BTZ	239923
+/+	BTZ	210466
+/+	BTZ	269518
+/+	BTZ	194111
+/+	BTZ	262124
+/+	BTZ	179383
+/+	BTZ	255145
+/+	BTZ	309601
+/+	BTZ	170869
+/+	BTZ	266077
+/+	BTZ	225265
+/+	BTZ	282132
+/+	BTZ	326984
+/+	BTZ	230796
+/+	BTZ	192644
+/+	BTZ	265044
+/+	BTZ	245583
+/+	BTZ	197256
+/+	BTZ	254183
+/+	BTZ	240593
+/+	BTZ	237014
+/+	BTZ	250558
+/+	BTZ	271190
+/+	BTZ	278405
+/+	BTZ	175939
+/+	BTZ	318847
+/+	BTZ	232710
+/+	BTZ	242181
+/+	BTZ	258272
+/+	BTZ	290969
+/+	BTZ	262525
+/+	BTZ	320734
+/+	BTZ	275898
+/+	BTZ	234798
+/+	BTZ	145637
+/+	BTZ	267704
+/+	BTZ	213697
+/+	BTZ	298988
+/+	BTZ	257687
+/+	BTZ	351372
+/+	BTZ	228020
+/+	BTZ	92000
+/+	BTZ	355694
+/+	BTZ	200474
+/+	BTZ	351480
+/+	BTZ	117307
+/+	BTZ	255348
+/+	BTZ	250204
S780P/+	DMSO	274833
S780P/+	DMSO	298679
S780P/+	DMSO	191281
S780P/+	DMSO	202170
S780P/+	DMSO	215641
S780P/+	DMSO	305274
S780P/+	DMSO	161542
S780P/+	DMSO	172183
S780P/+	DMSO	299684
S780P/+	DMSO	130408
S780P/+	DMSO	254308
S780P/+	DMSO	286553
S780P/+	DMSO	325819
S780P/+	DMSO	232878
S780P/+	DMSO	314890
S780P/+	DMSO	227873
S780P/+	DMSO	178364
S780P/+	DMSO	284856
S780P/+	DMSO	232987
S780P/+	DMSO	295334
S780P/+	DMSO	345005
S780P/+	DMSO	101346
S780P/+	DMSO	131760
S780P/+	DMSO	177810
S780P/+	DMSO	314306
S780P/+	DMSO	251487
S780P/+	DMSO	291355
S780P/+	DMSO	312734
S780P/+	DMSO	293115
S780P/+	DMSO	112608
S780P/+	DMSO	184528
S780P/+	DMSO	256998
S780P/+	DMSO	215113
S780P/+	DMSO	94731
S780P/+	DMSO	261712
S780P/+	DMSO	315832
S780P/+	BTZ	213275
S780P/+	BTZ	253454
S780P/+	BTZ	244082
S780P/+	BTZ	274488
S780P/+	BTZ	203268
S780P/+	BTZ	184058
S780P/+	BTZ	226412
S780P/+	BTZ	201778
S780P/+	BTZ	328348
S780P/+	BTZ	129522
S780P/+	BTZ	307673
S780P/+	BTZ	282713
S780P/+	BTZ	230355
S780P/+	BTZ	168251
S780P/+	BTZ	104202
S780P/+	BTZ	294374
S780P/+	BTZ	202588
S780P/+	BTZ	147744
S780P/+	BTZ	220978
S780P/+	BTZ	298871
S780P/+	BTZ	250580
S780P/+	BTZ	100549
S780P/+	BTZ	138721
S780P/+	BTZ	293825
S780P/+	BTZ	271874
S780P/+	BTZ	242897
S780P/+	BTZ	78732
S780P/+	BTZ	174152
S780P/+	BTZ	282050
S780P/+	BTZ	169628
S780P/+	BTZ	116417
S780P/+	BTZ	188997
S780P/+	BTZ	161280
S780P/+	BTZ	333215
S780P/+	BTZ	106251
S780P/+	BTZ	237308
S780P/+	BTZ	257579
S780P/+	BTZ	238908
S780P/+	BTZ	272186
S780P/+	BTZ	290837
S780P/+	BTZ	84488
S780P/+	BTZ	93841
S780P/+	BTZ	145291
S780P/+	BTZ	345469
S780P/+	BTZ	138055
S780P/+	BTZ	109795
DEL/+	DMSO	298838
DEL/+	DMSO	212968
DEL/+	DMSO	249333
DEL/+	DMSO	263493
DEL/+	DMSO	262465
DEL/+	DMSO	318466
DEL/+	DMSO	271647
DEL/+	DMSO	260865
DEL/+	DMSO	266763
DEL/+	DMSO	265611
DEL/+	DMSO	295370
DEL/+	DMSO	315863
DEL/+	DMSO	316533
DEL/+	DMSO	261984
DEL/+	DMSO	276843
DEL/+	DMSO	234082
DEL/+	DMSO	275547
DEL/+	DMSO	237226
DEL/+	DMSO	258124
DEL/+	DMSO	331997
DEL/+	DMSO	323649
DEL/+	DMSO	276580
DEL/+	DMSO	241802
DEL/+	DMSO	220322
DEL/+	DMSO	184647
DEL/+	DMSO	252552
DEL/+	DMSO	114959
DEL/+	DMSO	264140
DEL/+	DMSO	306697
DEL/+	DMSO	251960
DEL/+	DMSO	280283
DEL/+	BTZ	288182
DEL/+	BTZ	227740
DEL/+	BTZ	288172
DEL/+	BTZ	217607
DEL/+	BTZ	300093
DEL/+	BTZ	280151
DEL/+	BTZ	282740
DEL/+	BTZ	257300
DEL/+	BTZ	285958
DEL/+	BTZ	242041
DEL/+	BTZ	334343
DEL/+	BTZ	242244
DEL/+	BTZ	152148
DEL/+	BTZ	346130
DEL/+	BTZ	228179
DEL/+	BTZ	316048
DEL/+	BTZ	248897
DEL/+	BTZ	124970
DEL/+	BTZ	276091
DEL/+	BTZ	221586
DEL/+	BTZ	246493
DEL/+	BTZ	278820
DEL/+	BTZ	284583
DEL/+	BTZ	255358
DEL/+	BTZ	306938
DEL/+	BTZ	189241
DEL/+	BTZ	291466
DEL/+	BTZ	238881
DEL/+	BTZ	247604
DEL/+	BTZ	276890
DEL/+	BTZ	310386
DEL/+	BTZ	267710
DEL/+	BTZ	224768
DEL/+	BTZ	244362
DEL/+	BTZ	322171
DEL/+	BTZ	107218
