# Supplementary material for: Natural SEL1L variants rescue a model of NGLY1 deficiency and modify ERAD function and proteasome sensitivity
Source: PLoS Genet. 2025 Aug 7;21(8):e1011823. doi: 10.1371/journal.pgen.1011823 (PMC12342305; doi:10.1371/journal.pgen.1011823)
Supplement: S5 Data — (XLSX) [file pgen.1011823.s008.xlsx]

## Sheet: Eye G69D SEL1L KD
GENOTYPE	EYE SIZE				G69D - misfolded protein
SEL1L KD	10594				Eye size measured in pixels
SEL1L KD	10724				NGLY1 WT
SEL1L KD	11455
SEL1L KD	11840
SEL1L KD	11488
SEL1L KD	10894
SEL1L KD	9468
SEL1L KD	10560
SEL1L KD	11518
SEL1L KD	10805
CTRL	11462
CTRL	13535
CTRL	11594
CTRL	12413
CTRL	12204
CTRL	13703
CTRL	11170
CTRL	11852
CTRL	11954
CTRL	13874

## Sheet: Eye G69D SEL1L var NGLY1 WT
GENOTYPE	EYE SIZE				G69D - misfolded protein
+/+	8330				Eye size measured in pixels
+/+	8864				NGLY1 WT
+/+	8256
+/+	8226
+/+	7913
+/+	8428
+/+	8676
+/+	8263
+/+	8367
+/+	8834
+/+	8099
+/+	8830
+/+	8343
+/+	8351
+/+	7646
S780P/+	9071
S780P/+	9725
S780P/+	8655
S780P/+	8952
S780P/+	9479
S780P/+	9405
S780P/+	8729
S780P/+	8630
S780P/+	10274
S780P/+	8732
S780P/+	8427
S780P/+	9622
S780P/+	8798
S780P/+	9396
S780P/+	9051
DEL/+	9564
DEL/+	9170
DEL/+	10095
DEL/+	8330
DEL/+	7918
DEL/+	9085
DEL/+	10523
DEL/+	9747
DEL/+	9331
DEL/+	9257
DEL/+	9629
DEL/+	8508
DEL/+	9596
DEL/+	9281
DEL/+	10120
DEL/+	8437

## Sheet: Eye G69D SEL1L var NGLY1 KD
GENOTYPE	EYE SIZE				G69D - misfolded protein
+/+	12829				Eye size measured in pixels
+/+	13066				NGLY1 KD in fly eye
+/+	12132
+/+	11854
+/+	12723
+/+	12870
+/+	12473
+/+	12593
+/+	13553
+/+	11727
+/+	12586
+/+	11978
+/+	13252
+/+	12965
+/+	12363
+/+	12690
+/+	12755
+/+	11888
+/+	12287
+/+	13374
S780P/+	12045
S780P/+	12118
S780P/+	11911
S780P/+	12531
S780P/+	13739
S780P/+	12755
S780P/+	11861
S780P/+	12716
S780P/+	12408
S780P/+	13103
S780P/+	13609
S780P/+	12124
S780P/+	13281
S780P/+	11625
S780P/+	9529
S780P/+	12299
S780P/+	11772
S780P/+	12781
S780P/+	12965
S780P/+	11672
DEL/+	12621
DEL/+	12531
DEL/+	11552
DEL/+	12179
DEL/+	11945
DEL/+	11133
DEL/+	13015
DEL/+	10043
DEL/+	12378
DEL/+	12889
DEL/+	12271
DEL/+	12110
DEL/+	12281
DEL/+	12531
DEL/+	11605
DEL/+	12569
DEL/+	12544
DEL/+	12528
DEL/+	12260
DEL/+	12182

## Sheet: Eye G69D SEL1L var NGLY1 HET
GENOTYPE	Area				G69D - misfolded protein
+/+	10946				Eye size measured in pixels
+/+	11297				NGLY1 +/-
+/+	9955
+/+	9933
+/+	10598
+/+	11652
+/+	10238
+/+	8779
+/+	10478
+/+	10103
+/+	11018
+/+	10167
+/+	10902
+/+	11982
+/+	10589
S780P/+	10460
S780P/+	10636
S780P/+	10709
S780P/+	10525
S780P/+	11568
S780P/+	10223
S780P/+	10828
S780P/+	11239
S780P/+	9970
S780P/+	11605
S780P/+	10155
S780P/+	10471
S780P/+	11861
S780P/+	11907
S780P/+	11055
DEL/+	8620
DEL/+	8420
DEL/+	7374
DEL/+	7871
DEL/+	8786
DEL/+	9421
DEL/+	8320
DEL/+	8431
DEL/+	8601
DEL/+	9303
DEL/+	9166
DEL/+	8936
DEL/+	8518
DEL/+	9215
DEL/+	9054
